# Supplementary material for: CuInS2 Nanocrystals Embedded PMMA Composite Films: Adjustment of Polymer Molecule Weights and Application in Remote-Type White LEDs
Source: Nanomaterials (Basel). 2023 Mar 17;13(6):1085. doi: 10.3390/nano13061085 (PMC10058765; doi:10.3390/nano13061085)
Supplement: Supplementary file 1 [file nanomaterials-13-01085-s001.zip]

Archive with 1 entries (1 files):
- nanomaterials-2288643-supplementary.pdf
